# Supplementary material for: Structural studies of phosphorylation-dependent interactions between the V2R receptor and arrestin-2
Source: Nat Commun. 2021 Apr 22;12:2396. doi: 10.1038/s41467-021-22731-x (PMC8062632; doi:10.1038/s41467-021-22731-x)
Supplement: Supplementary file 3 — Source Data [file 41467_2021_22731_MOESM3_ESM.xlsx]

## Sheet: Figure 2e
Fig. 2e	Original data of the solvent accessibilities of several functional regions in arrestin2 in five different phosphopeptides-arrestin2 complex structures in Figure 2e.
			NLS	P1	clathrin	receptor	c-Raf-1	clathrin	MEK1
	Δexposure area (Å2)	functional regions in arrestin2	45-51	86-91	188-193	241-247	302-308	326-332	351-357
		arrestin2-V2Rpp-FP	57.3303	-31.3103	242.8	371.145	-0.0935515	-127.603	-97.6865
		arrestin2-V2Rpp-1	55.8083	-10.2041	270.376	346.804	-73.5682	-117.129	-79.4221
		arrestin2-V2Rpp-3	78.7862	-17.5545	284.579	355.922	42.13	-107.424	-88.902
		arrestin2-V2Rpp-4	52.3572	-29.7227	302.785	386.258	-23.8903	-79.2205	-101.383
		arrestin2-V2Rpp-6-7	91.7554	-31.5733	204.412	348.699	-46.8289	-163.323	-14.2994

## Sheet: Fig. 3g
Fig. 3g	Original data of Vasopressin-induced recruitment of c-Raf-1 to Arrestin2 in HEK293 cells overexpressing wild-type V2R or different mutants in Fig. 3g.
			V2R-WT	V2R-1	V2R-3	V2R-4	V2R-6-7
	ΔBRET ratio	Data1	0.014	0.006	0.005	0.001	0
		Data2	0.012	0.002	0.005	0.001	0.001
		Data3	0.015	0.005	0.006	0	0

## Sheet: Fig. 4h
Fig. 4h	Original data of Vasopressin-induced recruitment of MEK1 to Arrestin2 in HEK293 cells overexpressing wild-type V2R or different mutants in Fig. 4h.
			V2R-WT	V2R-1	V2R-3	V2R-4	V2R-6-7
	ΔBRET ratio	Data1	0.008	0.008	0	0	0
		Data2	0.005	0.004	0.001	-0.002	0.001
		Data3	0.008	0.005	0.001	-0.003	0

## Sheet: Supplementary Fig. 3b
Supplementary Fig. 3b			Full gel image of Supplementary Fig. 3b.

## Sheet: Supplementary Fig. 11c
Supplementary Fig. 11c			Full gel image of Supplementary Fig. 11c.

## Sheet: Supplementary Fig. 13a
Supplementary Fig. 13a			Full gel image of Supplementary Fig. 13a.

## Sheet: Supplementary Fig. 14a
Supplementary Fig. 14a	Original data of surface expression of different V2R phosphor-deficient mutants.
			V2R-WT	V2R-1	V2R-3	V2R-4	V2R-6-7
	Relative receptor expression	Data1	1.0226	1.02995	0.96972	1.02085	1.02652
		Data2	0.96505	1.08261	0.97665	1.00401	1.02026
		Data3	1.01235	0.968939	1.06056	1.05209	1.1785

## Sheet: Supplementary Fig. 14b
Supplementary Fig. 14b	Original data of surface expression of different V2R-Rluc phosphor-deficient mutants.
			V2R-WT-Rluc	V2R-1-Rluc	V2R-3-Rluc	V2R-4-Rluc	V2R-6-7-Rluc
	Relative receptor expression	Data1	1.02925	1.07784	1.02688	1.0196	1.0753
		Data2	1.02998	1.08671	1.10541	0.939487	1.1551
		Data3	0.940768	1.03829	1.09414	1.07504	1.03966

## Sheet: Supplementary Fig. 14c
Supplementary Fig. 14c	Original data of Arrestin2 recruitment toward different V2R phosphor-deficient mutants in Supplementary Fig. 14c.
			V2R-WT						V2R-1						V2R-3						V2R-6-7						V2R-4
		-6	76.1818	79.82	87.0909	103.455	112.546	121.636	108.525	105.186	96.8375	91.8308	83.4806	93.5	49.0909	49.1007	49.0911	56.3636	65.5	65.4545	30.9091	29.0909	29.1	27.2836	23.6364	27.2727	40.053	34.7527	26.8021
		-7	65.2727	79.8182	90.7273	103.454	110.727	118	96.8367	96.84	93.4982	91.7905	88.4894	86.8198	45.4545	47.2727	49.0818	56.4705	61.8182	65.4637	21.82	23.6364	27.2807	27.3006	29.0909	23.64	42.7032	29.4523	26.8021
		-7.5	67.0909	74.3636	87.081	98	110.816	116.182	90.158	90.16	95.1678	91.8286	85.1502	76.8021	38.1818	41.8206	41.8182	54.5455	63.6364	69.0909	21.9002	21.8182	27.2731	27.2698	23.6364	27.2688	40.053	34.7527	29.4523
		-8	58	61.6364	68.9091	81.6364	92.5455	99.8182	71.7963	71.8	68.4541	71.7893	71.804	71.7779	34.5455	36.3636	40	49.0909	52.7273	60	30.9091	25.4546	16.3636	20	18.1818	20.0056	28.7527	24.1519	22.5018
		-8.5	47.2727	50.9091	54.5463	47.28	52.7273	52.7192	50.4187	49.5839	46.2403	46.9099	47.0751	37.8967	25.2727	25.28	18	27.0909	28.9091	30.7273	16.3636	16.3636	12.7273	12.73	10.9	16.3636	17.477	13.8516	12.2262
	Arrestin2 recruitment	-9	19.0909	20.0566	30.0045	29.0909	25	16.3636	25.0442	23.3745	20.0265	28.0265	18.3569	23.0064	18.1818	16.3636	5.45434	5.45784	14.5455	12.7362	7.28171	10.899	9.10035	11.0006	12.727	10.9091	10.2014	13.5512	12.9505
	(% normalized)	-9.5	17.2727	14.5455	10.9091	7.36273	14.5455	10.9091	22.0353	17.8613	15.3525	12.6829	11.1784	15.7308	27.2727	1.81818	5.63455	0	3.63636	5.55354	12.7363	9.10077	1.81818	5.45466	5.45455	7.2833	5.87633	7.57597	6.37704
		-10	20	7.18263	7.72829	1.81818	10.9091	10.8889	15.0265	8.34806	6.67844	3.33922	8.448	8.26754	9.78691	12.7263	3.63986	-1.81818	7.23873	5.454	14.5455	9.091	3.63636	7.27284	0.0003	3.64527	5.55124	5.60071	3.80354
		-10.5	18.1818	14.5455	10.9091	0	9.10091	3.63636	1.66961	1.66961	3.34011	4.34098	4.00707	5.00883	12.7471	10.8891	5.45455	3.63636	0	1.81818	20.006	9.09107	7.26997	3.63636	0	3.63599	3.32922	3.33922	4.8928
		-11	5.45455	9.09057	1.81818	5.45455	7.37063	10.91	13.3569	8.34806	3.33922	1.66961	3.33922	6.0123	7.27273	16.3636	3.63887	-3.64036	-1.81818	5.45333	20.0087	3.63636	3.63636	1.81818	5.45555	1.81818	4.9876	3.55124	3.00354
		-12	12.7273	1.81818	3.63636	0	3.63636	7.3747	8.10938	8.34806	1.66961	7.86919	7.26386	3.02661	12.7003	9.09091	3.63234	-1.81818	5.45455	0	14.5455	3.66364	7.28002	5.455	0	5.45655	3.8719	0.5098	2.95053

## Sheet: Supplementary Fig. 18
	Supplementary Fig. 18	Original pictures of western blots in Additional Supplementary Fig. 12.

[truncated: 1 more sheets: Supplementary Fig. 19]
